# Supplementary material for: A transcriptional evaluation of the melanoma and squamous cell carcinoma TIL compartment reveals an unexpected spectrum of exhausted and functional T cells
Source: Front Oncol. 2023 Oct 30;13:1200387. doi: 10.3389/fonc.2023.1200387 (PMC10643547; doi:10.3389/fonc.2023.1200387)
Supplement: Supplementary Table 1 — Clinical information associated with tumor specimens. Information on tumor cancer type (cutaneous or mucosal melanoma, primary or metastatic), immunotherapy treatment, and patient outcomes. [file Table_1.xlsx]

## Sheet: Sheet1
Supplemental Table 1: Clinical information associated with tumor specimens
Patient No.	Cancer Type	Age	1º OR MET	Immunotherapy	Clinical Status	Sample Tumor
1	CUT MEL	35	MET	NO	NED	MEL MET
2	MUC MEL	90	MET	NO	DECEASED	MEL MET
3	MUC MEL	82	1º	OTHER	NED	1º MEL
4	CUT MEL	57	MET	IPI, PEMBRO	DECEASED	Intransient MET
5	CUT MEL	58	MET	IPI, PEMBRO	NED	LN MET
6	CUT MEL	48	MET	IPI, NIVO	NED	MEL MET
7	CUT MEL	44	MET	IPI, NIVO	NED	MEL MET
8	CUT MEL	46	MET	NIVO	NED	LN MET
9	CUT MEL	64	MET	NO	DECEASED	MEL MET
10	CUT MEL	44	MET	IPI	DECEASED	BRAIN MET
11	CUT MEL	57	MET	IPI, IDO, PEMBRO	NED	MEL MET
12	CUT MEL	80	MET	NIVO	NED	LN MET
13	MUC MEL	81	1º	NO	DECEASED	1º MEL
14	CUT MEL	49	1º	PEMBRO	NED	1º MEL
15	CUT MEL	58	MET	IO	DECEASED	1º MEL
16	MUC MEL	60	MET	IPI, NIVO	NED	LN MET
17	CUT MEL	66	MET	NO	NED	LN MET
18	CUT MEL	28	MET	IO	NED	MET
19	CUT MEL	66	MET	PEMBRO	NED	MEL MET
20	CUT MEL	71	MET	NIVO	NED	LN MET
21	CUT MEL	44	MET	NO	NED	MEL MET
22	CUT MEL	66	MET	NO	NED	MEL MET
23	CUT MEL	47	MET	NO	NED	MEL MET
24	SCC	unknown	1º	NO	NED	1º SCC
25	SCC	71	MET	NO	NED	SCC MET
26	SCC	62	MET	NO	NED	SCC MET
27	SCC	82	1º	NO	NED	1º SCC
28	SCC	66	MET	NO	NED	SCC intransient MET
29	SCC	71	MET	NO	DECEASED	LN MET
30	SCC	77	MET	NO	NED	LN MET
31	SCC	83	1º	NO	NED	1º SCC
Abbreviations:
MEL	Melanoma
SCC	Squamous Cell Carcinoma
MET	Metastatic
LN	Lymph Node
IPI	Ipilimumab
NIVO	Nivolumab
PEMBRO	Pembrolizumab
IO	Immunotherapy
NED	No Evidence of Disease
CUT	Cutaneous
MUC	Mucosal
